# Supplementary material for: Differential Effects of Biomimetic Thymine Dimers and Corresponding Photo-Adducts in Primary Human Keratinocytes and Fibroblasts
Source: Biomolecules. 2024 Nov 21;14(12):1484. doi: 10.3390/biom14121484 (PMC11726716; doi:10.3390/biom14121484)
Supplement: Supplementary file 1 [file biomolecules-14-01484-s001.zip]

Archive with 1 entries (1 files):
- biomolecules-3248187-supplementary.pdf
